# Supplementary material for: Implicit Bias and Patient Care: Mitigating Bias, Preventing Harm
Source: MedEdPORTAL. 2023 Sep 19;19:11343. doi: 10.15766/mep_2374-8265.11343 (PMC10507144; doi:10.15766/mep_2374-8265.11343)
Supplement: Supplementary file 1 — Simulation Case.docxSimulation Images.docxSimulation HPI.docxStandardized Participant Transcripts.docxDebriefing Slides.pptxDebriefing Guide.docxPostsimulation Survey.docx [file mep_2374-8265.11343-s001.zip]

Archive with 8 entries (8 files):
- B. Simulation Images.docx
- C. Simulation HPI.docx
- A. Simulation Case.docx
- E. Debriefing Slides.pptx
- F. Debriefing Guide.docx
- G. Postsimulation Survey.docx
- D. Standardized Participant Transcripts.docx
- _Educational Summary Report_11343.pdf
